# Supplementary material for: A Face-To-Face Comparison of Tumor Chicken Chorioallantoic Membrane (TCAM) In Ovo with Murine Models for Early Evaluation of Cancer Therapy and Early Drug Toxicity
Source: Cancers (Basel). 2022 Jul 21;14(14):3548. doi: 10.3390/cancers14143548 (PMC9325108; doi:10.3390/cancers14143548)
Supplement: Supplementary file 1 [file cancers-14-03548-s001.zip]

Archive with 1 entries (1 files):
- cancers-1797874-supplementary.pdf
